# Supplementary material for: Palm-Sized Wireless Transient Elastography System with Real-Time B-Mode Ultrasound Imaging Guidance: Toward Point-of-Care Liver Fibrosis Assessment
Source: Diagnostics (Basel). 2024 Jan 15;14(2):0. doi: 10.3390/diagnostics14020189 (PMC11154523; doi:10.3390/diagnostics14020189)
Supplement: Supplementary file 1 [file diagnostics-14-00189-s001.zip]

Archive with 1 entries (1 files):
- diagnostics-2815447-supplementary.pdf
